# Supplementary material for: Fine-tuning the performance of ddRAD-seq in the peach genome
Source: Sci Rep. 2021 Mar 18;11:6298. doi: 10.1038/s41598-021-85815-0 (PMC7973760; doi:10.1038/s41598-021-85815-0)
Supplement: Supplementary file 2 — Supplementary Information 2. [file 41598_2021_85815_MOESM2_ESM.xlsx]

## Sheet: Information
Fine-tuning the performance of ddRAD-seq in the peach genome
Maximiliano Martín Aballay1, Natalia Cristina Aguirre2, Carla Valeria Filippi2, Gabriel Hugo Valentini1 and Gerardo Sánchez1*
1 Laboratorio de Biotecnología. Estación Experimental Agropecuaria (EEA) San Pedro, INTA, Ruta N°9, Km 170. San Pedro (2930). Argentina.
2 Instituto de Agrobiotecnología y Biología Molecular–IABiMo–INTA-CONICET, Instituto de Biotecnología, Centro de Investigaciones en Ciencias Veterinarias y Agronómicas, Instituto Nacional de Tecnología Agropecuaria, Hurlingham (1686), Argentina
*corresponding author (sanchez.gerardo@inta.gob.ar)

## Sheet: Supplementary Table S1
N°	Variety name	Type	Species	Experiment	Eperimental Pool	DNA extraction method	Artificial pool
1	Dixiland	Peach	Prunus persica	1	-	CTAB method	-
2	Summerprince	Peach	Prunus persica	1	-	CTAB method	-
3	DOFI 89.435.011	Peach	Prunus persica	2	1	CTAB method	1
4	Villa Adriana	Peach	Prunus persica	2	1	CTAB method	1
5	Flamecrest	Peach	Prunus persica	2	1	CTAB method	1
6	Querandí INTA	Peach	Prunus persica	2	1	CTAB method	2
7	Dur 95 Col Chica	Peach	Prunus persica	2	1	CTAB method	2
8	Valeria	Peach	Prunus persica	2	1	CTAB method	2
9	Early July II	Peach	Prunus persica	2	1	CTAB method	3
10	Diamond Princess	Peach	Prunus persica	2	1	CTAB method	3
11	30 RA 365	Peach	Prunus persica	2	1	CTAB method	3
12	CGD 175	Peach	Prunus persica	2	1	CTAB method	4
13	Encore	Peach	Prunus persica	2	1	CTAB method	4
14	Villa Doria	Peach	Prunus persica	2	1	DNeasy Plant Mini Kit	5
15	DOFI 89.424.007	Peach	Prunus persica	2	1	DNeasy Plant Mini Kit	5
16	Chato gigante	Peach	Prunus persica	2	1	DNeasy Plant Mini Kit	5
17	Sunraycer	Peach	Prunus persica	2	1	DNeasy Plant Mini Kit	6
18	DOFI 89.429.003	Peach	Prunus persica	2	1	DNeasy Plant Mini Kit	6
19	DOFI 89.431.003	Peach	Prunus persica	2	1	DNeasy Plant Mini Kit	6
20	September lady	Peach	Prunus persica	2	1	DNeasy Plant Mini Kit	7
21	May Diamond	Peach	Prunus persica	2	1	DNeasy Plant Mini Kit	7
22	DixFla 239	Peach	Prunus persica	2	1	DNeasy Plant Mini Kit	7
23	DixFla 141	Peach	Prunus persica	2	1	DNeasy Plant Mini Kit	8
24	GISB (K49)	Peach	Prunus persica	2	1	DNeasy Plant Mini Kit	8
25	Nemaguard-clon2	Peach rootstock	Prunus persica*	2	1	DNeasy Plant Mini Kit	4
26	Cuaresmillo	Peach rootstock	Prunus persica	2	1	DNeasy Plant Mini Kit	8
27	DOFI 84.364.060	Peach	Prunus persica	2	2	CTAB method	1
28	Sunprince	Peach	Prunus persica	2	2	CTAB method	1
29	María Luisa	Peach	Prunus persica	2	2	CTAB method	1
30	Don Carlos INTA	Peach	Prunus persica	2	2	CTAB method	2
31	Eusebio	Peach	Prunus persica	2	2	CTAB method	2
32	Louisiana Peacher	Peach	Prunus persica	2	2	CTAB method	3
33	Michelini	Peach	Prunus persica	2	2	CTAB method	3
34	Appia	Peach	Prunus persica	2	2	CTAB method	3
35	Angelus	Peach	Prunus persica	2	2	CTAB method	4
36	CGD 65	Peach	Prunus persica	2	2	CTAB method	4
37	CGD 216	Peach	Prunus persica	2	2	CTAB method	4
38	CGD 179	Peach	Prunus persica	2	2	CTAB method	5
39	Louisiana White	Peach	Prunus persica	2	2	CTAB method	5
40	San Pedro	Peach	Prunus persica	2	2	CTAB method	5
41	5 LA 4	Peach	Prunus persica	2	2	CTAB method	6
42	Summer Pearl	Peach	Prunus persica	2	2	CTAB method	6
43	TX 3592/7	Peach	Prunus persica	2	2	CTAB method	6
44	Red Crest	Peach	Prunus persica	2	2	CTAB method	7
45	85 GD 20	Peach	Prunus persica	2	2	CTAB method	7
46	Regina de Ottobre	Peach	Prunus persica	2	2	CTAB method	7
47	CGD 199	Peach	Prunus persica	2	2	CTAB method	8
48	Legacy	Peach	Prunus persica	2	2	CTAB method	8
49	CGD 200	Peach	Prunus persica	2	2	CTAB method	8
50	Flordaglobe	Peach	Prunus persica	2	2	CTAB method	-
51	Freedom	Peach	Prunus persica	2	3	DNeasy Plant Mini Kit	1
52	SP 10-2 DT	Peach	Prunus persica	2	3	DNeasy Plant Mini Kit	1
53	SP 10-12 DT	Peach	Prunus persica	2	3	DNeasy Plant Mini Kit	1
54	19 RA 147	Peach	Prunus persica	2	3	DNeasy Plant Mini Kit	2
55	5 RA 135	Peach	Prunus persica	2	3	DNeasy Plant Mini Kit	2
56	Flameprince	Peach	Prunus persica	2	3	DNeasy Plant Mini Kit	2
57	Fred	Peach	Prunus persica	2	3	DNeasy Plant Mini Kit	3
58	Suncoast	Peach	Prunus persica	2	3	DNeasy Plant Mini Kit	3
59	White Lady	Peach	Prunus persica	2	3	DNeasy Plant Mini Kit	4
60	SB 40-30	Peach	Prunus persica	2	3	DNeasy Plant Mini Kit	4
61	SP 13-25DT	Peach	Prunus persica	2	3	DNeasy Plant Mini Kit	4
62	SP 29-1DB	Peach	Prunus persica	2	3	DNeasy Plant Mini Kit	5
63	Pie Delta	Peach	Prunus persica	2	3	DNeasy Plant Mini Kit	5
64	Sunsplash	Peach	Prunus persica	2	3	DNeasy Plant Mini Kit	5
65	August Red	Peach	Prunus persica	2	3	DNeasy Plant Mini Kit	6
66	Ga La	Peach	Prunus persica	2	3	DNeasy Plant Mini Kit	6
67	Duchessa D'este	Peach	Prunus persica	2	3	DNeasy Plant Mini Kit	6
68	Fla 87-4 N	Peach	Prunus persica	2	3	DNeasy Plant Mini Kit	7
69	Lara	Peach	Prunus persica	2	3	DNeasy Plant Mini Kit	7
70	Tropicsnow	Peach	Prunus persica	2	3	DNeasy Plant Mini Kit	7
71	Kurakata Wase	Peach	Prunus persica	2	3	DNeasy Plant Mini Kit	8
72	Granada	Peach	Prunus persica	2	3	DNeasy Plant Mini Kit	8
73	CGD 303	Peach	Prunus persica	2	3	DNeasy Plant Mini Kit	8
74	CGD 154	Peach	Prunus persica	2	3	DNeasy Plant Mini Kit	3
75	María Regina	Peach	Prunus persica	2	4	DNeasy Plant Mini Kit	1
76	F7 PL 52-55	Peach	Prunus persica	2	4	DNeasy Plant Mini Kit	1
77	Late Dwarf	Peach	Prunus persica	2	4	DNeasy Plant Mini Kit	1
78	CGD 340	Peach	Prunus persica	2	4	DNeasy Plant Mini Kit	2
79	María Delizia	Peach	Prunus persica	2	4	DNeasy Plant Mini Kit	2
80	DS 4A	Peach	Prunus persica	2	4	DNeasy Plant Mini Kit	2
81	Spring Lady	Peach	Prunus persica	2	4	DNeasy Plant Mini Kit	3
82	CGD 292	Peach	Prunus persica	2	4	DNeasy Plant Mini Kit	3
83	SH 4 D	Peach	Prunus persica	2	4	DNeasy Plant Mini Kit	3
84	María Emilia	Peach	Prunus persica	2	4	DNeasy Plant Mini Kit	4
85	María Aurelia	Peach	Prunus persica	2	4	DNeasy Plant Mini Kit	4
86	María Carla	Peach	Prunus persica	2	4	DNeasy Plant Mini Kit	4
87	Federica	Peach	Prunus persica	2	4	DNeasy Plant Mini Kit	5
88	SP 12-18 DT	Peach	Prunus persica	2	4	DNeasy Plant Mini Kit	5
89	CGD 272	Peach	Prunus persica	2	4	DNeasy Plant Mini Kit	5
90	SP 15-15 DT	Peach	Prunus persica	2	4	DNeasy Plant Mini Kit	6
91	OP 2	Peach	Prunus persica	2	4	DNeasy Plant Mini Kit	6
92	OP 3	Peach	Prunus persica	2	4	DNeasy Plant Mini Kit	6
93	CGD 282	Peach	Prunus persica	2	4	DNeasy Plant Mini Kit	7
94	DS 20	Peach	Prunus persica	2	4	DNeasy Plant Mini Kit	7
95	CGD 287	Peach	Prunus persica	2	4	DNeasy Plant Mini Kit	7
96	CGD 313	Peach	Prunus persica	2	4	DNeasy Plant Mini Kit	8
97	CGD 320	Peach	Prunus persica	2	4	DNeasy Plant Mini Kit	8
98	Spring Red	Peach	Prunus persica	2	4	DNeasy Plant Mini Kit	8
99	Fortuna	Peach	Prunus persica	2	5	DNeasy Plant Mini Kit	1
100	Andross	Peach	Prunus persica	2	5	DNeasy Plant Mini Kit	1
101	Dr. Ross	Peach	Prunus persica	2	5	DNeasy Plant Mini Kit	1
102	Loadel	Peach	Prunus persica	2	5	DNeasy Plant Mini Kit	2
103	CGD 294	Peach	Prunus persica	2	5	DNeasy Plant Mini Kit	2
104	Moscato Delicia	Peach	Prunus persica	2	5	DNeasy Plant Mini Kit	2
105	CGD 304	Peach	Prunus persica	2	5	DNeasy Plant Mini Kit	3
106	37 G 868	Peach	Prunus persica	2	5	DNeasy Plant Mini Kit	3
107	BEA	Peach	Prunus persica	2	5	DNeasy Plant Mini Kit	3
108	Davie Dwarf	Peach	Prunus persica	2	5	DNeasy Plant Mini Kit	4
109	María Rosa	Peach	Prunus persica	2	5	DNeasy Plant Mini Kit	4
110	CGD 235	Peach	Prunus persica	2	5	DNeasy Plant Mini Kit	4
111	CGD 244	Peach	Prunus persica	2	5	DNeasy Plant Mini Kit	5
112	F8 PL 40-41	Peach	Prunus persica	2	5	DNeasy Plant Mini Kit	5
113	F8 PL 49	Peach	Prunus persica	2	5	DNeasy Plant Mini Kit	5
114	Dr. Davis	Peach	Prunus persica	2	5	DNeasy Plant Mini Kit	6
115	11.01	Peach	Prunus persica	2	5	DNeasy Plant Mini Kit	6
116	09.01	Peach	Prunus persica	2	5	DNeasy Plant Mini Kit	6
117	CGD 310	Peach	Prunus persica	2	5	DNeasy Plant Mini Kit	7
118	10.01	Peach	Prunus persica	2	5	DNeasy Plant Mini Kit	7
119	09.03	Peach	Prunus persica	2	5	DNeasy Plant Mini Kit	7
120	CGD 315	Peach	Prunus persica	2	5	DNeasy Plant Mini Kit	8
121	Fayette	Peach	Prunus persica	2	5	DNeasy Plant Mini Kit	8
122	Opedepe	Peach	Prunus persica	2	5	DNeasy Plant Mini Kit	8
123	GiSb 69.3	Peach	Prunus persica	2	6	DNeasy Plant Mini Kit	1
124	Pavía Sauce	Peach	Prunus persica	2	6	DNeasy Plant Mini Kit	1
125	61 RA 208	Peach	Prunus persica	2	6	DNeasy Plant Mini Kit	1
126	DIXFLA 245	Peach	Prunus persica	2	6	DNeasy Plant Mini Kit	2
127	DIXFLA 268	Peach	Prunus persica	2	6	DNeasy Plant Mini Kit	2
128	GiSb 293	Peach	Prunus persica	2	6	DNeasy Plant Mini Kit	2
129	DIXFLA 186	Peach	Prunus persica	2	6	DNeasy Plant Mini Kit	3
130	FLADIX 2	Peach	Prunus persica	2	6	DNeasy Plant Mini Kit	3
131	CGD 233	Peach	Prunus persica	2	6	DNeasy Plant Mini Kit	3
132	DIXON	Peach	Prunus persica	2	6	DNeasy Plant Mini Kit	4
133	Pavía Gomez	Peach	Prunus persica	2	6	DNeasy Plant Mini Kit	4
134	SP 1-93 D	Peach	Prunus persica	2	6	DNeasy Plant Mini Kit	4
135	SP 9-5 DT	Peach	Prunus persica	2	6	DNeasy Plant Mini Kit	5
136	Fla 91-8 C-SH 7 D	Peach	Prunus persica	2	6	DNeasy Plant Mini Kit	5
137	DS 18	Peach	Prunus persica	2	6	DNeasy Plant Mini Kit	5
138	DIXFLA 204	Peach	Prunus persica	2	6	DNeasy Plant Mini Kit	6
139	Starlite	Peach	Prunus persica	2	6	DNeasy Plant Mini Kit	6
140	Goldprince	Peach	Prunus persica	2	6	DNeasy Plant Mini Kit	6
141	Juneprincess	Peach	Prunus persica	2	6	DNeasy Plant Mini Kit	7
142	CGD 117	Peach	Prunus persica	2	6	DNeasy Plant Mini Kit	7
143	Southern Pearl	Peach	Prunus persica	2	6	DNeasy Plant Mini Kit	7
144	Carolina INTA	Peach	Prunus persica	2	6	DNeasy Plant Mini Kit	8
145	Fireprince	Peach	Prunus persica	2	6	DNeasy Plant Mini Kit	8
146	CGD 124	Peach	Prunus persica	2	6	DNeasy Plant Mini Kit	8
147	Olympio	Peach	Prunus persica	2	7	DNeasy Plant Mini Kit	1
148	Ruby Prince	Peach	Prunus persica	2	7	DNeasy Plant Mini Kit	1
149	Autumnprince	Peach	Prunus persica	2	7	DNeasy Plant Mini Kit	1
150	Cotogna del Berti	Peach	Prunus persica	2	7	DNeasy Plant Mini Kit	2
151	Cotogna del Poggio	Peach	Prunus persica	2	7	DNeasy Plant Mini Kit	2
152	Cotogna Rossano	Peach	Prunus persica	2	7	DNeasy Plant Mini Kit	2
153	DOFI 86.395.095	Peach	Prunus persica	2	7	DNeasy Plant Mini Kit	3
154	DOFI 84.350.001	Peach	Prunus persica	2	7	DNeasy Plant Mini Kit	3
155	María Dorata	Peach	Prunus persica	2	7	DNeasy Plant Mini Kit	3
156	DOFI 89.424.003	Peach	Prunus persica	2	7	DNeasy Plant Mini Kit	4
157	DOFI 81.315.009	Peach	Prunus persica	2	7	DNeasy Plant Mini Kit	4
158	CGD 142	Peach	Prunus persica	2	7	DNeasy Plant Mini Kit	4
159	DOFI 88.412.001	Peach	Prunus persica	2	7	DNeasy Plant Mini Kit	5
160	DOFI 87.404.243	Peach	Prunus persica	2	7	DNeasy Plant Mini Kit	5
161	María Lucia	Peach	Prunus persica	2	7	DNeasy Plant Mini Kit	5
162	GISb 10	Peach	Prunus persica	2	7	DNeasy Plant Mini Kit	6
163	Forastero	Peach	Prunus persica	2	7	DNeasy Plant Mini Kit	6
164	Red Globe	Peach	Prunus persica	2	7	DNeasy Plant Mini Kit	7
165	Flordaking	Peach	Prunus persica	2	7	DNeasy Plant Mini Kit	7
166	Elegant Lady	Peach	Prunus persica	2	7	DNeasy Plant Mini Kit	8
167	June Gold	Peach	Prunus persica	2	7	DNeasy Plant Mini Kit	8
168	Flavortop	Peach	Prunus persica	2	7	DNeasy Plant Mini Kit	8
169	Suncrest	Peach	Prunus persica	2	7	DNeasy Plant Mini Kit	-
170	Flordaguard	Peach rootstock	Prunus persica*	2	7	DNeasy Plant Mini Kit	6
171	María Bianca	Peach	Prunus persica	2	8	DNeasy Plant Mini Kit	1
172	Flavorcrest	Peach	Prunus persica	2	8	DNeasy Plant Mini Kit	1
173	Milenio INTA	Peach	Prunus persica	2	8	DNeasy Plant Mini Kit	1
174	Summerset	Peach	Prunus persica	2	8	DNeasy Plant Mini Kit	2
175	Sirio	Peach	Prunus persica	2	8	DNeasy Plant Mini Kit	2
176	Vesuvio	Peach	Prunus persica	2	8	DNeasy Plant Mini Kit	2
177	Sundollar	Peach	Prunus persica	2	8	DNeasy Plant Mini Kit	3
178	Sugar Lady	Peach	Prunus persica	2	8	NucleoSpin Plant II Kit	3
179	27 GA 575	Peach	Prunus persica	2	8	NucleoSpin Plant II Kit	3
180	Limon Marelli	Peach	Prunus persica	2	8	NucleoSpin Plant II Kit	4
181	DOFI 84.364.060	Peach	Prunus persica	2	8	NucleoSpin Plant II Kit	4
182	12 ED 36	Peach	Prunus persica	2	8	NucleoSpin Plant II Kit	4
183	Caldessi 2020	Peach	Prunus persica	2	8	NucleoSpin Plant II Kit	5
184	Capitán	Peach	Prunus persica	2	8	NucleoSpin Plant II Kit	5
185	Fantasía	Peach	Prunus persica	2	8	NucleoSpin Plant II Kit	5
186	Springcrest	Peach	Prunus persica	2	8	NucleoSpin Plant II Kit	6
187	Ginart	Peach	Prunus persica	2	8	NucleoSpin Plant II Kit	6
188	O'henry	Peach	Prunus persica	2	8	NucleoSpin Plant II Kit	6
189	Don agustín	Peach	Prunus persica	2	8	NucleoSpin Plant II Kit	7
190	Flordastar	Peach	Prunus persica	2	8	NucleoSpin Plant II Kit	7
191	Summer Lady	Peach	Prunus persica	2	8	NucleoSpin Plant II Kit	8
192	F7 PL 10-12	Peach	Prunus persica	2	8	NucleoSpin Plant II Kit	8
193	Nemaguard-clon1	Peach rootstock	Prunus persica*	2	8	NucleoSpin Plant II Kit	7
194	Sandra	Plum	Prunus salicina	2	8	NucleoSpin Plant II Kit	-
Supplementary Table S1. Data of the 194 accessions analyzed including bath of analysis (Experiment/Pool), DNA extraction method and the artificial pool assigned for each sample. The pedigree of the genotypes indicated with asterisk (*) are controversial since are informed as P. persica [Reighard, G.L. & Loreti, F (2008). Chapter 8: Rootstock development. The peach: botany, production and uses (p.…

## Sheet: Supplementary Table S2
a)	Total fragments (300-400pb)
	PstI	SphI	EcoRI
MboI	702090	662997	683845
MspI	254332	256949	277467
ApeKI	285480
b)	Fragment AB+BA (300-400pb)
	PstI	SphI	EcoRI
MboI	63730	8368	24066
MspI	4449	13627	12596
	300-800pb
ApeKI	59978
Supplementary Table S2. In silico simulation of restrictions of the peach genome v2.0. a) The total number of fragments to be obtained in the 300-400pb region for the double restriction and for the single restriction generated by ApeKI. b) The fragments with different restriction ends (R1/R2) for the double restriction in the 300-400pb region and the fragments of 300-800pb for ApeKI.

## Sheet: Supplementary Table S3
	MAF ≥ 5			MAF ≥ 1
Missing data	SNP	InDel	SSR	SNP	InDel	SSR
0.01	2467	447	196	4889	679	252
0.05	4627	652	290	7967	980	378
0.1	5480	779	357	9204	1159	464
0.25	6929	1032	472	11573	1561	614
Supplementary Table S3. Datasets obtained according different accepted minimum missing data and MAF.
